# Supplementary material for: Human and Mouse Skeletal Muscle Stem Cells: Convergent and Divergent Mechanisms of Myogenesis
Source: PLoS One. 2014 Feb 28;9(2):e90398. doi: 10.1371/journal.pone.0090398 (PMC3938718; doi:10.1371/journal.pone.0090398)
Supplement: Table S1 — (XLSX) [file pone.0090398.s001.xlsx]

## Sheet: 2 donors gene expression
Myogenic TFs	Donor A Fresh	Donor A 24 Hour	Donor A 48 Hour	Donor A 72 Hour	Donor A 96 Hour	Donor A 120 Hour	Donor B Fresh	Donor B 24 Hour	Donor B 48 Hour	Donor B 72 Hour	Donor B 96 Hour	Donor B 120 Hour
MYF5	1.64174	0.120681	0.070701	0.087298	0.098207	0.106256	1.00286	0.065501	0.090004	0.113533	0.119445	0.153403
MYOD1	0.011116	0.0019	0.004325	0.04947	0.070425	0.136467	0.006375	0.00111	0.003247	0.025346	0.057743	0.111557
MYOG	0.020394	0.000108	4.6e-05	1.4e-05	0.000195	0.001306	0.007987	0.000344	0.000113	2.4e-05	0.000155	0.016949
PAX3	0.016823	0.011085	0.002317	0.003016	0.002572	0.003703	0.026466	0.004543	0.002544	0.002633	0.004246	0.007987
PAX7	0.971166	0.045031	0.011026	0.019295	0.028547	0.043582	0.628299	0.017099	0.007965	0.016429	0.022194	0.049005
Proteases
CAPN2	0.469529	1.24891	0.522342	0.550575	0.5619	0.618343	0.240059	0.552352	0.438988	0.380133	0.417056	0.826061
CAPN3	0.02556	0.005614	0.001131	0.001554	0.001718	0.002632	0.037431	0.00285	0.001205	0.001697	0.001907	0.005552
CASP3	0.030862	0.056504	0.029227	0.028232	0.027138	0.035549	0.016994	0.025968	0.023944	0.020716	0.024107	0.031182
CAST	0.271835	0.116901	0.073988	0.109219	0.114232	0.131872	0.17421	0.103027	0.098528	0.107047	0.118888	0.313705
MMP9	1.4e-05	0.001015	0.000543	0.00043	0.000395	0.000136	3e-05	0.000238	0.001422	0.003281	0.003627	0.001024
Kinases
AKT1	0.224595	0.266527	0.094264	0.115169	0.118841	0.120117	0.099947	0.1723	0.081638	0.093427	0.117334	0.198419
AKT2	0.39318	0.275707	0.106375	0.112507	0.102988	0.116646	0.214474	0.168728	0.120178	0.101523	0.11974	0.218465
CAMK2G	0.074543	0.019138	0.015401	0.020218	0.016279	0.017531	0.041364	0.013158	0.017249	0.015982	0.02017	0.032058
DMPK	0.317029	0.060374	0.033427	0.053991	0.06799	0.090322	0.180181	0.027546	0.038858	0.045352	0.057449	0.242144
IKBKB	0.043939	0.034829	0.008791	0.009426	0.011134	0.01407	0.020428	0.018297	0.007009	0.010019	0.013585	0.028461
MAPK1	0.251158	0.245438	0.112217	0.108418	0.104307	0.109869	0.142545	0.124168	0.120268	0.092957	0.109314	0.21412
MAPK14	0.077245	0.034139	0.02164	0.028454	0.025142	0.024831	0.042629	0.015766	0.019846	0.022198	0.027703	0.054976
MAPK3	0.139155	0.060285	0.048932	0.061596	0.056076	0.057204	0.09507	0.034496	0.04892	0.064125	0.083931	0.118304
MAPK8	0.03731	0.036688	0.019954	0.015931	0.014252	0.015012	0.035367	0.035141	0.019256	0.012531	0.015021	0.021738
MUSK	0.121371	0.003779	0.001737	0.001858	0.003737	0.007906	0.095598	0.002001	0.00091	0.002265	0.002734	0.015795
Growth Factor and Cytokine Signaling
ACVR2B	0.038121	0.009725	0.004314	0.003511	0.002965	0.002534	0.031703	0.00416	0.004009	0.003205	0.00307	0.005004
BMP4	0.188818	0.018257	0.004071	0.006557	0.010152	0.018353	0.088674	0.004152	0.003508	0.005592	0.007582	0.052459
FGF2	0.067405	0.094636	0.072198	0.050565	0.026838	0.022726	0.044076	0.044851	0.085542	0.069718	0.058186	0.03455
IGF1	0.273549	0.019175	0.000623	0.000305	0.000363	0.000416	0.031561	0.001002	0.000147	0.000291	0.000153	0.000207
IGF2	6.1e-05	2.6e-05	5e-06	8e-06	3e-06	3.1e-05	0.000166	2.4e-05	1.2e-05	1e-05	3e-06	0.000135
IGFBP3	0.014877	0.977793	3.97583	1.77024	0.933591	0.369251	0.008614	0.545381	3.75209	2.4532	1.44999	0.196078
IGFBP5	4.47237	0.169164	0.030651	0.02003	0.026765	0.035707	3.43488	0.068709	0.05528	0.021739	0.021014	0.046014
IL1B	9.6e-05	2.9e-05	6.6e-05	0.000125	8.8e-05	0.000104	3e-05	0.00012	4e-06	4.3e-05	0.000121	0.000336
IL6	0.00188	0.001008	0.002081	0.003543	0.001936	0.004408	0.002291	0.000215	0.001264	0.003341	0.001859	0.002507
MSTN	0.000136	0.000561	9.6e-05	8.1e-05	6.3e-05	0.000146	0.001276	9e-06	4e-06	5.3e-05	3.2e-05	0.000512
TGFB1	0.093922	0.081284	0.058222	0.101287	0.103492	0.105324	0.044067	0.04332	0.03883	0.075705	0.075364	0.178703
TNF	0.00201	0.000643	0.000164	5.4e-05	7.5e-05	7e-06	0.000313	0.000237	0.000177	2.2e-05	2.1e-05	8e-06
Cytokeleton and Contraction
ACTA1	0.055401	0.006436	0.000305	0.000119	5e-05	5.4e-05	1.25723	0.012318	0.001248	0.000408	7.2e-05	5.1e-05
ACTN3	0.005662	0.001016	3.3e-05	7.9e-05	0.00017	0.000336	0.046732	0.000519	0.000738	3.5e-05	0.00017	0.000459
DAG1	4.28132	0.181441	0.072442	0.066792	0.069367	0.077272	1.47801	0.051069	0.053281	0.05264	0.067442	0.17312
DES	1.21226	0.138798	0.109576	0.134176	0.266671	0.631064	1.134	0.054161	0.131172	0.179414	0.215483	1.49127
DMD	0.068278	0.008488	0.0044	0.003177	0.002833	0.003104	0.038235	0.00608	0.005015	0.003619	0.002872	0.0053
MYH1	0.01684	0.004709	0.001596	0.000633	0.00068	0.000499	0.142755	0.072649	0.001895	0.000657	0.000762	0.000399
MYH2	0.010102	0.003408	0.000113	0.000237	0.000197	0.000232	0.164605	0.002322	0.00057	0.000255	0.000317	0.000365
MYOT	0.007201	2.6e-05	0.000792	0.000525	0.000306	0.000712	0.087692	0.002115	0.000848	0.00071	0.000536	0.000802
NEB	0.061964	0.005125	0.001172	0.000789	0.000792	0.002876	0.158618	0.007265	0.000664	0.000601	0.000765	0.010956
TNNC1	0.010032	0.001125	0.000336	0.000658	0.00064	0.000446	0.314667	0.003996	0.001142	0.000542	0.00043	0.002763
TNNI2	0.017287	0.001167	0.000253	0.000154	0.000427	0.000506	0.361866	0.012637	0.001778	0.000769	0.000383	0.001982
TNNT1	0.015996	0.001255	0.000606	0.00423	0.007155	0.014299	0.217053	0.010672	0.00081	0.002111	0.002711	0.048435
TNNT3	0.031785	0.002785	0.000264	0.000263	0.000267	0.000682	0.225081	0.008861	0.001648	0.000294	0.00019	0.000713
TTN	0.001491	0.002588	0.000379	0.001021	0.000863	0.00212	0.16634	0.008114	0.002012	0.000913	0.001933	0.012676
UTRN	0.310104	0.02084	0.012531	0.026793	0.024159	0.030524	0.202595	0.007002	0.013046	0.025691	0.028964	0.057754
Metabolic Regulators
PPARGC1A	0.092967	0.006686	0.000921	0.000583	0.000606	0.000663	0.072039	0.00195	0.002749	0.001027	0.001271	0.003274
PPARGC1B	0.001079	0.009885	0.002262	0.001329	0.000758	0.000503	0.003174	0.009753	0.004498	0.001696	0.001779	0.000975
PDK4	0.420749	0.063261	0.009527	0.016466	0.01708	0.024063	0.497841	0.014091	0.004935	0.010761	0.010157	0.045599
CS	0.241714	0.167536	0.137416	0.122066	0.111127	0.110008	0.185612	0.101871	0.139315	0.117343	0.126582	0.194164
HK2	0.024492	0.030547	0.018869	0.007377	0.003856	0.003115	0.027921	0.041447	0.025571	0.008869	0.007379	0.002453
